# Supplementary material for: Impact of dapagliflozin on bone mineral metabolism in non-diabetic patients with chronic kidney disease: a randomized, double-blind, placebo-controlled study
Source: Clin Kidney J. 2025 Dec 9;19(3):sfaf384. doi: 10.1093/ckj/sfaf384 (PMC12963970; doi:10.1093/ckj/sfaf384)
Supplement: sfaf384_Supplemental_Files [file sfaf384_supplemental_files.zip]

Archive with 2 entries (2 files):
- Supplementary tables.docx
- Supplementry figure.docx
